# Supplementary material for: Mutant α-synuclein causes death of human cortical neurons via ERK1/2 and JNK activation
Source: Mol Brain. 2024 Mar 5;17:14. doi: 10.1186/s13041-024-01086-6 (PMC10916047; doi:10.1186/s13041-024-01086-6)
Supplement: Supplementary file 2 — Additional file 2: Table S2. List of genes differentially expressed between PD patient- and control-derived cortical neurons. [file 13041_2024_1086_MOESM2_ESM.xlsx]

## Sheet: DEGs_FDR<0.1_FC>1.2
Table S2. List of genes differentially expressed between PD patient- and control-derived cortical neurons.
Gene	log2(Fold Change)	adjusted p-value
COL3A1	2.65642	7.85424e-46
POSTN	3.33134	9.50133e-09
SPP1	2.71521	1.53101e-07
PNCK	-1.75459	1.53101e-07
CLU	-1.51268	3.75887e-06
XIST	12.3457	5.27735e-06
TJP3	-1.40488	5.27735e-06
XDH	-1.86605	9.93889e-06
AC106798.1	-4.53517	1.1821e-05
SLITRK2	6.23634	2.45159e-05
BARHL1	-2.64521	2.45159e-05
ARX	-2.95713	3.20332e-05
ACCS	-1.60002	3.32503e-05
WNT7B	-2.11645	5.86358e-05
BOC	-1.23056	0.000176858
PLCB1	-0.880973	0.000206265
CT75	-1.37637	0.000206265
KRT19	-1.03437	0.00025492
GSTM5	5.90931	0.000279799
GPRC6A	-6.76205	0.000336009
RFX6	-3.66434	0.000498709
GLI1	1.56269	0.000995734
MME	1.41053	0.0012005
PRUNE2	-0.931635	0.00127556
PLEKHG4	-1.15114	0.00136637
LINC00939	7.20663	0.00142658
EMX2OS	-1.94931	0.00142658
TMC7	-1.0083	0.00144575
AC109439.1	4.4504	0.00153397
SERPINB9	0.883383	0.00200348
TXNIP	-1.0407	0.00200348
NOS2	-2.28461	0.00239366
SELENOV	-1.5948	0.00241541
C1orf61	-2.88828	0.00259585
CLDN11	-1.00878	0.00291601
AL133216.2	-1.83486	0.00308742
PRODH	-1.3928	0.00309027
GCNT1	-2.32424	0.00354082
EPHA4	-1.10083	0.00361394
XKRX	-1.78375	0.00395288
MUC20-OT1	0.909194	0.00542054
ZNF185	-0.834237	0.00542054
ARRDC4	-1.14919	0.00542054
ZNRF2	-0.704016	0.00585362
ATP8B4	-1.67883	0.00585362
MYCN	0.782641	0.00600217
B4GALNT3	-1.00901	0.00630582
RHPN2	-0.937818	0.00671017
GNPDA2	0.839815	0.00771866
AL109918.1	-0.71725	0.00827291
CHI3L1	-2.4053	0.00857338
VWCE	0.788004	0.00924533
BTG2	-0.628762	0.00924533
NBPF26	-0.85197	0.00924533
NAA38	0.695736	0.00988022
CLEC19A	-1.69028	0.00992967
PRRG4	-1.89082	0.0104536
MLXIP	0.605473	0.0106787
HHIP	1.75468	0.0133246
NRG2	-1.89635	0.0135703
PHYH	-1.37498	0.0145458
AL450405.1	-2.75055	0.0145458
ADAMTS7P1	-4.86709	0.0145458
ALKAL2	2.15973	0.0150573
KCNJ13	-1.8311	0.0150573
GTF2H2B	2.27378	0.0152924
SEMA3C	1.36116	0.0158097
RNF213	-0.527393	0.016939
IQGAP2	-0.841978	0.0185847
AC007098.1	-1.49811	0.0203714
GLDC	-0.763207	0.0208933
ZNF560	6.66592	0.0214429
TSPEAR-AS1	-1.80856	0.0214429
EFCAB13	-0.887088	0.0214609
CD248	1.24213	0.0234979
LARGE2	-1.7398	0.0251204
DCN	3.94616	0.025125
SEPTIN7P9	-3.32212	0.025125
CDH9	-2.0147	0.0252501
PAPLN	-1.52999	0.0256523
AC006978.1	-0.85112	0.0258202
ALPK2	1.31235	0.0264743
PODXL	-1.12917	0.0267863
BCO1	-2.57777	0.0276356
AL358473.1	1.22437	0.0279606
ZNF536	1.03174	0.0288856
EMX2	-1.814	0.029668
HTR1D	-1.48876	0.0312622
C1orf115	-1.03369	0.0336081
COL8A1	2.79393	0.0340233
UCP2	-0.778587	0.0345304
YBX2	-0.91645	0.0354894
NUP62CL	-1.0841	0.0354894
DDIT4L	-2.51488	0.0359414
ELP4	-0.862832	0.0369773
PCDHGB4	-3.08288	0.0369773
FAM66B	-4.12698	0.0373041
DACH2	1.14993	0.0375757
LYNX1	-1.34393	0.0438341
BST2	-1.40244	0.0452153
JAG1	-0.739684	0.0455864
KCNC3	1.19464	0.0460526
FZD7	-0.744598	0.0465992
AC083843.2	-0.861361	0.0465992
ZNF101	-0.549874	0.0490223
IQCH	-0.672094	0.0504236
STK32A	-1.26692	0.0504236
KLHL7-DT	-1.57677	0.0504236
FABP5	0.870901	0.0511076
PDGFRB	0.717685	0.0524049
PLCG2	-0.970103	0.0544958
SLC7A8	-1.4867	0.0544958
SLC1A3	0.709032	0.0556686
EIF5A	0.49664	0.0556686
STOX1	-1.24052	0.0563491
PMP2	2.74358	0.0564459
CSMD2	-0.969288	0.057268
SLC22A18	-1.29037	0.057268
NPIPA5	-2.73767	0.057268
AC112206.4	-3.02728	0.057268
POTEE	-3.96504	0.057268
LUM	1.73332	0.0632416
RNASET2	-0.905904	0.0645751
PEAR1	0.754645	0.0673568
EIF4EBP1	0.612816	0.0673568
ANKRD6	-0.685193	0.0673568
ITGA6	-0.831618	0.0673568
FOXA3	-1.39078	0.0673568
TNFRSF17	-2.23756	0.0673568
NPY	-3.22257	0.0673568
NDST3	0.781873	0.067602
OTX1	-1.29651	0.067602
SEMA5B	-0.772724	0.0676115
EMID1	-1.43664	0.0689732
FOS	-1.09221	0.0710834
SPINT2	-0.819304	0.0721534
MTND6P4	4.49267	0.0776979
UNC5B	-0.942503	0.0776979
MTTP	-1.3794	0.0776979
SLC35D2	-0.738486	0.0784543
TRPM8	-1.12054	0.0813099
RSPO2	-1.83768	0.0841462
IKZF2	-0.922877	0.0889234
ARL4D	-0.651183	0.091468
RIPK4	-1.46162	0.0915509
NCCRP1	-1.77971	0.0917311
SDK2	-0.746764	0.0917701
ADORA1	-1.71597	0.0945746
GALNT10	-0.683185	0.0965107
GRHL3	-1.98763	0.0965107
PRKAA2	-0.583419	0.0980598
CYSTM1	-0.585162	0.0995759
ZNF467	-1.07868	0.0997419
COL4A6	-1.15752	0.0997419
ALDH1A2	-1.91365	0.0997419
XACT	-4.62622	0.0997419
