# Supplementary material for: Mutant α-synuclein causes death of human cortical neurons via ERK1/2 and JNK activation
Source: Mol Brain. 2024 Mar 5;17:14. doi: 10.1186/s13041-024-01086-6 (PMC10916047; doi:10.1186/s13041-024-01086-6)
Supplement: Supplementary file 3 — Additional file 3: Table S3. List of Gene Ontology (GO) biological process terms identified through enrichment analysis. [file 13041_2024_1086_MOESM3_ESM.xlsx]

## Sheet: GO (p < 0.01)
Table S3. List of Gene Ontology (GO) biological process terms identified through enrichment analysis.
-log10(p-value)	GO	Description
6.6	GO:0030324	lung development
6.5	GO:0030323	respiratory tube development
6.1	GO:0060541	respiratory system development
6	GO:0035239	tube morphogenesis
5.4	GO:0048729	tissue morphogenesis
5.3	GO:0009725	response to hormone
5.2	GO:0043410	positive regulation of MAPK cascade
5.1	GO:0001655	urogenital system development
4.9	GO:0002009	morphogenesis of an epithelium
4.7	GO:0072001	renal system development
4.7	GO:0030900	forebrain development
4.5	GO:0000902	cell morphogenesis
4.4	GO:0040013	negative regulation of locomotion
4.4	GO:0030855	epithelial cell differentiation
4.3	GO:0010942	positive regulation of cell death
4.2	GO:0098609	cell-cell adhesion
4	GO:0001822	kidney development
3.8	GO:0043408	regulation of MAPK cascade
3.8	GO:0008283	cell population proliferation
3.7	GO:0021543	pallium development
3.6	GO:0021987	cerebral cortex development
3.6	GO:0003002	regionalization
3.5	GO:1902808	positive regulation of cell cycle G1/S phase transition
3.5	GO:0048839	inner ear development
3.5	GO:0010035	response to inorganic substance
3.5	GO:0007420	brain development
3.5	GO:0000904	cell morphogenesis involved in differentiation
3.4	GO:2000027	regulation of animal organ morphogenesis
3.4	GO:0045229	external encapsulating structure organization
3.4	GO:0043627	response to estrogen
3.4	GO:0043062	extracellular structure organization
3.4	GO:0032874	positive regulation of stress-activated MAPK cascade
3.4	GO:0030198	extracellular matrix organization
3.4	GO:0007423	sensory organ development
3.4	GO:0007389	pattern specification process
3.4	GO:0006022	aminoglycan metabolic process
3.3	GO:1905114	cell surface receptor signaling pathway involved in cell-cell signaling
3.3	GO:0070304	positive regulation of stress-activated protein kinase signaling cascade
3.3	GO:0035909	aorta morphogenesis
3.3	GO:0021536	diencephalon development
3.2	GO:2000146	negative regulation of cell motility
3.2	GO:0048144	fibroblast proliferation
3.2	GO:0032989	cellular component morphogenesis
3.2	GO:0014032	neural crest cell development
3.1	GO:0051592	response to calcium ion
3.1	GO:0048864	stem cell development
3.1	GO:0043583	ear development
3.1	GO:0021954	central nervous system neuron development
3.1	GO:0007411	axon guidance
3.1	GO:0001890	placenta development
3.1	GO:0001568	blood vessel development
3	GO:1901214	regulation of neuron death
3	GO:0097485	neuron projection guidance
3	GO:0071396	cellular response to lipid
3	GO:0010817	regulation of hormone levels
3	GO:0001944	vasculature development
2.9	GO:0120162	positive regulation of cold-induced thermogenesis
2.9	GO:0061351	neural precursor cell proliferation
2.9	GO:0060537	muscle tissue development
2.9	GO:0060425	lung morphogenesis
2.9	GO:0048667	cell morphogenesis involved in neuron differentiation
2.9	GO:0046330	positive regulation of JNK cascade
2.9	GO:0043010	camera-type eye development
2.9	GO:0014033	neural crest cell differentiation
2.8	GO:1901655	cellular response to ketone
2.8	GO:1901652	response to peptide
2.8	GO:1900271	regulation of long-term synaptic potentiation
2.8	GO:0045776	negative regulation of blood pressure
2.8	GO:0045601	regulation of endothelial cell differentiation
2.8	GO:0031175	neuron projection development
2.8	GO:0021537	telencephalon development
2.8	GO:0009611	response to wounding
2.8	GO:0007568	aging
2.7	GO:0120039	plasma membrane bounded cell projection morphogenesis
2.7	GO:0060173	limb development
2.7	GO:0048812	neuron projection morphogenesis
2.7	GO:0048736	appendage development
2.7	GO:0032526	response to retinoic acid
2.7	GO:0031667	response to nutrient levels
2.7	GO:0030336	negative regulation of cell migration
2.7	GO:0010876	lipid localization
2.7	GO:0009409	response to cold
2.7	GO:0007409	axonogenesis
2.7	GO:0003018	vascular process in circulatory system
2.6	GO:0198738	cell-cell signaling by wnt
2.6	GO:0150063	visual system development
2.6	GO:0090175	regulation of establishment of planar polarity
2.6	GO:0048858	cell projection morphogenesis
2.6	GO:0034330	cell junction organization
2.6	GO:0032872	regulation of stress-activated MAPK cascade
2.6	GO:0032835	glomerulus development
2.6	GO:0030203	glycosaminoglycan metabolic process
2.6	GO:0016055	Wnt signaling pathway
2.6	GO:0002064	epithelial cell development
2.6	GO:0001654	eye development
2.5	GO:1901989	positive regulation of cell cycle phase transition
2.5	GO:1901654	response to ketone
2.5	GO:0070302	regulation of stress-activated protein kinase signaling cascade
2.5	GO:0061564	axon development
2.5	GO:0061098	positive regulation of protein tyrosine kinase activity
2.5	GO:0048880	sensory system development
2.5	GO:0035904	aorta development
2.5	GO:0032990	cell part morphogenesis
2.5	GO:0016042	lipid catabolic process
2.5	GO:0009991	response to extracellular stimulus
2.5	GO:0003013	circulatory system process
2.4	GO:0072073	kidney epithelium development
2.4	GO:0072006	nephron development
2.4	GO:0071300	cellular response to retinoic acid
2.4	GO:0070542	response to fatty acid
2.4	GO:0061448	connective tissue development
2.4	GO:0060562	epithelial tube morphogenesis
2.4	GO:0050771	negative regulation of axonogenesis
2.4	GO:0048589	developmental growth
2.4	GO:0048565	digestive tract development
2.4	GO:0045860	positive regulation of protein kinase activity
2.4	GO:0042593	glucose homeostasis
2.4	GO:0040007	growth
2.4	GO:0033500	carbohydrate homeostasis
2.4	GO:0021885	forebrain cell migration
2.4	GO:0009952	anterior/posterior pattern specification
2.4	GO:0009612	response to mechanical stimulus
2.4	GO:0009410	response to xenobiotic stimulus
2.3	GO:2000379	positive regulation of reactive oxygen species metabolic process
2.3	GO:0070482	response to oxygen levels
2.3	GO:0055123	digestive system development
2.3	GO:0055006	cardiac cell development
2.3	GO:0051881	regulation of mitochondrial membrane potential
2.3	GO:0050795	regulation of behavior
2.3	GO:0048844	artery morphogenesis
2.3	GO:0048514	blood vessel morphogenesis
2.3	GO:0046395	carboxylic acid catabolic process
2.3	GO:0046328	regulation of JNK cascade
2.3	GO:0043068	positive regulation of programmed cell death
2.3	GO:0035108	limb morphogenesis
2.3	GO:0035107	appendage morphogenesis
2.3	GO:0032102	negative regulation of response to external stimulus
2.3	GO:0031669	cellular response to nutrient levels
2.3	GO:0016054	organic acid catabolic process
2.3	GO:0010977	negative regulation of neuron projection development
2.3	GO:0006869	lipid transport
2.3	GO:0006024	glycosaminoglycan biosynthetic process
2.3	GO:0006023	aminoglycan biosynthetic process
2.3	GO:0001764	neuron migration
2.2	GO:0120161	regulation of cold-induced thermogenesis
2.2	GO:0060485	mesenchyme development
2.2	GO:0048638	regulation of developmental growth
2.2	GO:0048568	embryonic organ development
2.2	GO:0048015	phosphatidylinositol-mediated signaling
2.2	GO:0046883	regulation of hormone secretion
2.2	GO:0042060	wound healing
2.2	GO:0033273	response to vitamin
2.2	GO:0030111	regulation of Wnt signaling pathway
2.2	GO:0016331	morphogenesis of embryonic epithelium
2.2	GO:0014068	positive regulation of phosphatidylinositol 3-kinase signaling
2.2	GO:0009100	glycoprotein metabolic process
2.1	GO:0150104	transport across blood-brain barrier
2.1	GO:0090068	positive regulation of cell cycle process
2.1	GO:0071417	cellular response to organonitrogen compound
2.1	GO:0071277	cellular response to calcium ion
2.1	GO:0061138	morphogenesis of a branching epithelium
2.1	GO:0051347	positive regulation of transferase activity
2.1	GO:0051216	cartilage development
2.1	GO:0050770	regulation of axonogenesis
2.1	GO:0048598	embryonic morphogenesis
2.1	GO:0048017	inositol lipid-mediated signaling
2.1	GO:0045787	positive regulation of cell cycle
2.1	GO:0044282	small molecule catabolic process
2.1	GO:0043434	response to peptide hormone
2.1	GO:0034284	response to monosaccharide
2.1	GO:0031668	cellular response to extracellular stimulus
2.1	GO:0030901	midbrain development
2.1	GO:0021915	neural tube development
2.1	GO:0010232	vascular transport
2.1	GO:0001892	embryonic placenta development
2	GO:2000177	regulation of neural precursor cell proliferation
2	GO:1903510	mucopolysaccharide metabolic process
2	GO:1901216	positive regulation of neuron death
2	GO:1901136	carbohydrate derivative catabolic process
2	GO:0098742	cell-cell adhesion via plasma-membrane adhesion molecules
2	GO:0060993	kidney morphogenesis
2	GO:0050878	regulation of body fluid levels
2	GO:0048871	multicellular organismal homeostasis
2	GO:0048762	mesenchymal cell differentiation
2	GO:0043588	skin development
2	GO:0021953	central nervous system neuron differentiation
2	GO:0006979	response to oxidative stress
2	GO:0006493	protein O-linked glycosylation
2	GO:0000302	response to reactive oxygen species
