# Supplementary material for: Mutant α-synuclein causes death of human cortical neurons via ERK1/2 and JNK activation
Source: Mol Brain. 2024 Mar 5;17:14. doi: 10.1186/s13041-024-01086-6 (PMC10916047; doi:10.1186/s13041-024-01086-6)
Supplement: Supplementary file 4 — Additional file 4: Table S4. List of transcription factors (TFs) predicted to regulate differential gene expression patterns in cortical neurons derived from PD patients. [file 13041_2024_1086_MOESM4_ESM.xlsx]

## Sheet: Sheet1
Table S4. List of transcription factors (TFs) predicted to regulate differential gene expression patterns in cortical neurons derived from PD patients.
ID	Antigen class	Antigen	Cell class	Cell	log2(Fold Enrichment)	-log10(p-value)
SRX11495271	TFs and others	CEBPB	Lung	IMR-90	1.65278	4.13236
SRX7624157	TFs and others	ESR1	Breast	MCF-7	-1.17385	3.72854
SRX5323866	TFs and others	STAT3	Breast	MCF-7	-3.47408	3.71508
SRX7114561	TFs and others	Epitope tags	Breast	MCF-7	-1.23704	3.5825
SRX189237	TFs and others	MAX	Lung	NCI-H2171	-0.808195	3.45946
SRX7807102	TFs and others	CEBPB	Adipocyte	Adipocytes	1.48785	3.33298
SRX7624156	TFs and others	ESR1	Breast	MCF-7	-1.54516	3.29952
SRX8246294	TFs and others	FGFR1	Breast	MCF-7	-2.20227	3.29944
SRX7807103	TFs and others	CEBPB	Adipocyte	Adipocytes	1.24839	3.27263
SRX6712564	TFs and others	BRD4	Breast	MCF-7	-1.10776	3.25264
SRX11646088	TFs and others	AR	Prostate	Prostate adenocarcinoma	-1.28767	3.2324
SRX673746	TFs and others	EP300	Breast	MCF-7	-1.85595	3.11193
SRX2671813	TFs and others	EP300	Others	Fibroblasts	1.67723	3.07137
SRX667410	TFs and others	Epitope tags	Breast	MCF-7	-1.66235	3.06033
SRX2944449	TFs and others	MYC	Breast	MCF 10A	3.37767	3.03712
SRX11646101	TFs and others	AR	Prostate	Prostate adenocarcinoma	-1.01465	3.03153
SRX4473691	TFs and others	SMARCA4	Gonad	BIN-67	-1.01465	3.03153
SRX8080562	TFs and others	Epitope tags	Breast	Mammary gland adenocarcinoma	-2.13013	3.00477
SRX2944450	TFs and others	MYC	Breast	MCF 10A	4.15528	2.99531
SRX1041183	TFs and others	ATF4	Blood	HAP1	2.02975	2.99077
SRX7114559	TFs and others	Epitope tags	Breast	MCF-7	-1.37722	2.97588
SRX5323870	TFs and others	STAT3	Breast	MCF-7	-2.09265	2.97016
SRX4367193	TFs and others	ESR1	Breast	MCF-7	-1.16665	2.96348
SRX11495277	TFs and others	CEBPB	Lung	IMR-90	1.40039	2.9295
SRX2897220	TFs and others	ESR1	Breast	Breast cancer cells	-1.06195	2.91601
SRX8080569	TFs and others	POU2F1	Breast	Mammary gland ductal carcinoma	-1.06195	2.91601
SRX13327979	TFs and others	XRCC6	Breast	MCF-7	-1.23704	2.9118
SRX2323891	TFs and others	KMT2A	Kidney	293	-1.78723	2.82184
SRX18057436	TFs and others	Epitope tags	Liver	Hep G2	-0.413916	2.79232
SRX5534832	TFs and others	ESR1	Breast	MCF-7	-1.59961	2.76745
SRX4727912	TFs and others	TP53BP1	Pluripotent stem cell	hESC H9	2.57031	2.74953
SRX130063	TFs and others	MYC	Epidermis	BJ	1.83335	2.69797
SRX1161208	TFs and others	FOXA1	Breast	T-47D	-2.01465	2.68875
SRX6473446	TFs and others	Epitope tags	Pluripotent stem cell	hESC derived neural crests	-2.01465	2.68875
SRX10579964	TFs and others	BRD4	Breast	MCF-7	-1.29476	2.64299
SRX11646093	TFs and others	AR	Prostate	Prostate adenocarcinoma	-1.29476	2.64299
SRX128102	TFs and others	TFAP2C	Breast	SK-BR-3	-0.732246	2.63953
SRX129111	TFs and others	MAX	Lung	NCI-H2171	-0.732246	2.63953
SRX5405696	TFs and others	TFAP2C	Breast	SK-BR-3	-0.732246	2.63953
SRX476920	TFs and others	SNAI2	Epidermis	Keratinocytes	-2.42968	2.63057
SRX12971676	TFs and others	AR	Prostate	Prostatic Neoplasms, Castration-Resistant	-1.18457	2.61197
SRX3229145	TFs and others	ESR1	Breast	Breast cancer	-1.18457	2.61197
SRX6473451	TFs and others	Epitope tags	Pluripotent stem cell	hESC derived neural crests	-1.18457	2.61197
SRX7805899	TFs and others	NIPBL	Epidermis	Dermal fibroblast	-1.18457	2.61197
SRX7794488	TFs and others	HIF1A	Lung	BEAS-2B	-3.18457	2.60572
SRX13440059	TFs and others	PAF1	Blood	MOLM-13	2.79271	2.60292
SRX1027443	TFs and others	CEBPB	Others	Mesenchymal stem cells	2.15528	2.60291
SRX4473693	TFs and others	ARID2	Gonad	BIN-67	-1.09265	2.59887
SRX10475166	TFs and others	ZBTB33	Liver	Hep G2	-1.71509	2.54594
SRX10476758	TFs and others	ZNF839	Liver	Hep G2	-1.71509	2.54594
SRX666557	TFs and others	ARNT	Breast	T-47D	-0.772077	2.54089
SRX10478565	TFs and others	ZNF687	Liver	Hep G2	-0.627623	2.51411
SRX476922	TFs and others	SNAI2	Epidermis	Keratinocytes	-0.627623	2.51411
SRX4473686	TFs and others	ARID2	Gonad	BIN-67	-1.56719	2.50047
SRX5089554	TFs and others	BRD4	Breast	MCF-7	-1.53402	2.49076
SRX7951331	TFs and others	SMARCA4	Lung	NCI-H1944	-1.53402	2.49076
SRX095397	TFs and others	MYC	Blood	RAMOS	3.15528	2.48237
SRX1552473	TFs and others	MYC	Bone	U2OS	3.15528	2.48237
SRX1690227	TFs and others	TWIST1	Neural	Neuroblastoma	3.15528	2.48237
SRX11646095	TFs and others	AR	Prostate	Prostate adenocarcinoma	-0.816708	2.46627
SRX10184495	TFs and others	SUZ12	Blood	K-562	-0.751613	2.45574
SRX129110	TFs and others	MYC	Lung	NCI-H2171	-0.751613	2.45574
SRX100469	TFs and others	GABPA	Pluripotent stem cell	hESC H1	-1.97401	2.45558
SRX12008354	TFs and others	CTCF	Breast	MCF 10A	-0.539308	2.43979
SRX666556	TFs and others	HIF1A	Breast	T-47D	-0.539308	2.43979
SRX2559011	TFs and others	RAD21	Cardiovascular	HUVEC	1.57032	2.43202
SRX1027449	TFs and others	CEBPB	Others	Mesenchymal stem cells	2.24839	2.42272
SRX11973722	TFs and others	MYC	Bone	U2OS	3.89225	2.40906
SRX5457337	TFs and others	BRD9	Blood	K-562	3.89225	2.40906
SRX10313958	TFs and others	ZBTB7A	Blood	HUDEP-2	-0.795333	2.39483
SRX8080551	TFs and others	Epitope tags	Breast	Mammary gland ductal carcinoma	-1.26618	2.39062
SRX2731518	TFs and others	NCAPH2	Kidney	293	-0.924448	2.37591
SRX5577161	TFs and others	AR	Prostate	LNCAP	-0.924448	2.37591
SRX4792910	TFs and others	RAD21	Breast	T-47D	-2.33657	2.36844
SRX6473452	TFs and others	Epitope tags	Pluripotent stem cell	hESC derived neural crests	-1.15761	2.36321
SRX9550859	TFs and others	FOXA1	Prostate	Prostate cancer	-0.990401	2.35612
SRX9702293	TFs and others	EPAS1	Bone	SaOS-LM1	-0.990401	2.35612
SRX11646090	TFs and others	AR	Prostate	Prostate adenocarcinoma	-1.06711	2.35192
SRX2064714	TFs and others	RAD21	Digestive tract	HCT 116	-0.844722	2.3515
SRX5486428	TFs and others	GFP	Digestive tract	HCT 116	-0.844722	2.3515
SRX10475167	TFs and others	ZBTB33	Liver	Hep G2	-2.28766	2.34097
SRX3322259	TFs and others	FOXA2	Liver	Hep G2	-2.28766	2.34097
SRX2922233	TFs and others	ESR1	Breast	SUM 44PE	-1.13013	2.33181
SRX1004563	TFs and others	TEAD1	Lung	MSTO-211H	1.93289	2.33131
SRX10184517	TFs and others	KDM2B	Blood	K-562	-3.01465	2.33058
SRX100587	TFs and others	EP300	Pluripotent stem cell	hESC H1	-1.67761	2.32605
SRX10475443	TFs and others	ZNF460	Liver	Hep G2	-1.67761	2.32605
SRX5457309	TFs and others	ZNF189	Kidney	293	-1.67761	2.32605
SRX6712596	TFs and others	NCAPG	Breast	MCF-7	-1.67761	2.32605
SRX9571478	TFs and others	Epitope tags	Blood	K-562	-1.67761	2.32605
SRX734409	TFs and others	AR	Prostate	CWR22Pc	-0.90099	2.32415
SRX1041842	TFs and others	TRIM24	Prostate	LNCAP	-1.04112	2.31427
SRX10476567	TFs and others	ZNF770	Liver	Hep G2	-1.04112	2.31427
SRX3285594	TFs and others	KDM5B	Breast	MCF-7	-1.04112	2.31427
SRX7540325	TFs and others	BRD4	Breast	MCF-7	-1.04112	2.31427
SRX8080571	TFs and others	POU2F1	Breast	Mammary gland ductal carcinoma	-1.04112	2.31427
SRX476926	TFs and others	SNAI2	Epidermis	Keratinocytes	-0.692718	2.28509
SRX882965	TFs and others	5-mC	Prostate	LNCAP	-0.692718	2.28509
SRX476919	TFs and others	SNAI2	Epidermis	Keratinocytes	-1.50008	2.239
SRX9034604	TFs and others	Epitope tags	Prostate	VCaP	-1.50008	2.239
SRX190215	TFs and others	EP300	Uterus	ECC-1	-1.46531	2.2293
SRX3285580	TFs and others	KDM5B	Breast	MCF-7	-1.46531	2.2293
SRX1027448	TFs and others	CEBPB	Others	Mesenchymal stem cells	1.57032	2.21051
SRX1823810	TFs and others	CEBPB	Bone	Osteoblasts	1.57032	2.21051
SRX11495276	TFs and others	CEBPB	Lung	IMR-90	0.96026	2.20903
SRX8037088	TFs and others	BRD4	Lung	HARA	-0.730854	2.20903
SRX190294	TFs and others	PML	Breast	MCF-7	-1.88912	2.19937
SRX3824044	TFs and others	KMT2B	Blood	THP-1	-1.88912	2.19937
SRX9034605	TFs and others	Epitope tags	Prostate	VCaP	-1.88912	2.19937
SRX476921	TFs and others	SNAI2	Epidermis	Keratinocytes	-0.609009	2.19227
SRX3285586	TFs and others	KDM5B	Breast	TAMR	-1.33657	2.17364
SRX5534831	TFs and others	ESR1	Breast	MCF-7	-1.33657	2.17364
SRX12144701	TFs and others	KLF4	Bone	T/C28a2	-0.545161	2.16619
SRX8861818	TFs and others	ESR1	Breast	T-47D	-1.30415	2.15746
SRX10059518	TFs and others	CEBPD	Others	Fibroblasts	0.892243	2.1526
SRX3342251	TFs and others	HIF1A	Prostate	PC-3	-0.773639	2.1526
SRX11646091	TFs and others	AR	Prostate	Prostate	-0.709793	2.14485
SRX3800334	TFs and others	SMC1A	Others	RT-112	-0.709793	2.14485
SRX1027450	TFs and others	CEBPB	Others	Mesenchymal stem cells	1.98535	2.14328
SRX6935381	TFs and others	MYC	Neural	SK-N-AS	1.11088	2.1421
SRX1177905	TFs and others	HEXIM1	Digestive tract	HCT 116	-0.59015	2.1421
SRX7114558	TFs and others	Epitope tags	Breast	MCF-7	-1.20729	2.12694
SRX10184506	TFs and others	BCOR	Blood	MV-4-11	-2.23704	2.11606
SRX768290	TFs and others	SOX9	Digestive tract	HT-29	-2.23704	2.11606
SRX14524991	TFs and others	FOXA2	Pluripotent stem cell	hESC derived pancreatic cells	-0.822001	2.11299
SRX3285610	TFs and others	KDM5B	Breast	MCF-7	-1.17692	2.10551
SRX9419955	TFs and others	BRD4	Breast	SK-BR-3	-1.17692	2.10551
SRX11495272	TFs and others	CEBPB	Lung	IMR-90	1.29021	2.09954
SRX8449942	TFs and others	BAHCC1	Blood	Jurkat	-0.521606	2.09954
SRX2064715	TFs and others	RAD21	Digestive tract	HCT 116	-0.751613	2.09804
SRX2424197	TFs and others	GLIS2	Kidney	293	-0.751613	2.09804
SRX5286309	TFs and others	AR	Prostate	LNCAP	-0.751613	2.09804
SRX5323888	TFs and others	STAT3	Breast	T-47D	-0.751613	2.09804
SRX359408	TFs and others	CREBBP	Kidney	293	-1.10211	2.09629
SRX5503028	TFs and others	Epitope tags	Kidney	293	-1.10211	2.09629
SRX7030930	TFs and others	NELFA	Breast	MCF-7	-1.10211	2.09629
SRX8080567	TFs and others	POU2F1	Breast	Mammary gland ductal carcinoma	-1.10211	2.09629
SRX11094522	TFs and others	FLI1	Bone	EW-22	2.57031	2.09454
SRX5307506	TFs and others	MAX	Blood	P493-6	2.57031	2.09454
SRX346921	TFs and others	MITF	Epidermis	Melanocytes	-2.95325	2.09393
SRX476913	TFs and others	SNAI2	Epidermis	Keratinocytes	-2.95325	2.09393
SRX17864029	TFs and others	GFP	Kidney	293	-0.877144	2.08832
SRX13340676	TFs and others	Epitope tags	Breast	T-47D	-2.18457	2.08486
SRX2424552	TFs and others	ZBTB33	Blood	K-562	-2.18457	2.08486
SRX3285604	TFs and others	KDM5B	Breast	FULR	-1.01465	2.08009
SRX4367192	TFs and others	ESR1	Breast	MCF-7	-1.01465	2.08009
SRX10476470	TFs and others	ELF1	Liver	Hep G2	-1.63914	2.07836
SRX10478009	TFs and others	ZNF768	Liver	Hep G2	-1.59961	2.07506
SRX4815192	TFs and others	TLE3	Breast	MCF-7	-1.59961	2.07506
SRX4815194	TFs and others	TLE3	Breast	SUM 149PT	-1.59961	2.07506
SRX5089498	TFs and others	HDAC1	Breast	MCF-7	-1.59961	2.07506
SRX1280451	TFs and others	NRF1	Breast	HCC1954	-1.07354	2.07019
SRX2900095	TFs and others	BAP1	Breast	CAL-51	-2.88912	2.06963
SRX5286317	TFs and others	KLF17	Pluripotent stem cell	ES cells	-2.88912	2.06963
SRX6712597	TFs and others	NCAPG	Breast	MCF-7	-2.88912	2.06963
SRX10881818	TFs and others	SMARCA4	Others	BT-16	-0.798918	2.06604
SRX8376367	TFs and others	ONECUT1	Pluripotent stem cell	hESC derived pancreatic cells	1.04676	2.05858
SRX12008350	TFs and others	CTCF	Breast	MCF 10A	-0.571041	2.05858
SRX7196721	TFs and others	BMI1	Neural	SF8628	-0.571041	2.05858
SRX9005596	TFs and others	Epitope tags	Others	TM5	-0.571041	2.05858
DRX234811	TFs and others	MEAF6	Kidney	293	-0.98768	2.04945
SRX190281	TFs and others	HDAC2	Breast	MCF-7	-0.98768	2.04945
SRX3285563	TFs and others	KDM5B	Breast	C49R	-0.98768	2.04945
SRX5577151	TFs and others	AR	Prostate	LNCAP	-0.98768	2.04945
SRX4792912	TFs and others	RAD21	Breast	T-47D	-0.852897	2.0476
SRX129107	TFs and others	MAX	Lung	NCI-H128	-0.61951	2.04272
SRX6027684	TFs and others	ESR1	Uterus	Ishikawa	-0.61951	2.04272
SRX190318	TFs and others	SIN3A	Breast	MCF-7	-0.915111	2.0421
SRX8706938	TFs and others	E2F1	Prostate	LNCAP	-0.915111	2.0421
SRX107284	TFs and others	DUX4	Muscle	Myoblasts	1.20774	2.0379
SRX10478566	TFs and others	ZNF687	Liver	Hep G2	-0.503685	2.0379
